# Supplementary material for: Rhinovirus as a driver of airway T cell dynamics in children with treatment-refractory recurrent wheeze
Source: JCI Insight. 2025 May 8;10(9):e189480. doi: 10.1172/jci.insight.189480 (PMC12128989; doi:10.1172/jci.insight.189480)
Supplement: Supporting data values [file jciinsight-10-189480-s226.xlsx]

## Sheet: Fig. 1A
CD4+	CD4+		CD8+	CD8+		CD4-CD8-	CD4-CD8-
Blood	BAL		Blood	BAL		Blood	BAL
58.3	45.7		31.2	42		8.67	10.7
76.9	51.8		13.4	41.7		6.68	4.71
59.6	22.3		31.5	72.3		5.97	3.51
61.2	19.5		31.3	75.6		5.87	3.11
33	19.6		41.1	77.4		14.8	0.925
70.2	52.9		23.4	32.8		5.56	12.6
50.7	15.7		42.9	77.4		3.24	5.12
43.6	26.2		43.9	67.5		8.93	4.62
57.1	29.9		32	62		7.72	5.48
59.2	38		24.7	55.2		13.5	5.17
63	45.4		29.3	39.5		6.3	8.12
60.3	24.4		19.9	44.9		14.1	21.5
58.9	21.8		30.6	56.6		9.27	13.6
54	25.1		39.2	65.7		5.03	6.95
53.5	42.7		32.1	40.7		12.5	14.7
49.9	13.4		36	80.7		12.5	3.97
51.9	42.5		34.6	42.1		7.9	11.8
57.4	32.9		30.8	50.1		8.45	13.9
65.3	30.5		26.8	56.3		6.61	5.6
61	37.6		30.3	30.9		6.16	28.4
59.3	45.1		33.2	48.7		5.83	4.48
62.6	33.4		26.2	36		10.1	25.8
45.9	27.6		38.9	59.1		11.7	9.18
70.9	25.3		25.5	64.1		2.6	6.98
53.3	21.7		35.1	47.8		10.2	25.6
47	28.1		38.1	55.1		12.3	12.1
53.8	23.1		31.7	60.4		13.3	12.3
48.9	27.3		39.6	54.9		10.2	12.6
54.8	37.3		34.7	52.7		8	7.56
54.7	39.2		31	38.3		13	20.2
64.7	41.6		23.2	48.2		8.85	6.75
46.5	31.6		42.2	59.6		9.93	5.87

## Sheet: Fig. 1B
Blood	BAL
1.86859	1.0881
5.73881	1.24221
1.89206	0.308437
1.95527	0.257937
0.80292	0.25323
3	1.61281
1.18182	0.202842
0.993166	0.388148
1.78438	0.482258
2.39676	0.688406
2.15017	1.14937
3.03015	0.54343
1.92484	0.385159
1.37755	0.38204
1.66667	1.04914
1.38611	0.166047
1.5	1.0095
1.86364	0.656687
2.43657	0.541741
2.0132	1.21683
1.78615	0.926078
2.38931	0.927778
1.17995	0.467005
2.78039	0.394696
1.51852	0.453975
1.2336	0.509982
1.69716	0.38245
1.23485	0.497268
1.57925	0.70778
1.76452	1.0235
2.78879	0.863071
1.1019	0.530201

## Sheet: Fig. 1C
Respiratory Pathogen
-	+
1.0881	0.308437
1.24221	0.257937
1.61281	0.25323
0.202842	0.482258
0.388148	0.688406
0.54343	1.14937
0.385159	0.38204
1.0095	1.04914
1.21683	0.166047
0.926078	0.656687
0.509982	0.541741
0.70778	0.927778
1.0235	0.467005
0.863071	0.394696
0.530201	0.453975
	0.38245
	0.497268

## Sheet: Fig. 1D
CD4+									CD8+
Naïve		TCM		TEM		TEMRA-like			Naïve		TCM		TEM		TEMRA-like
Blood	BAL	Blood	BAL	Blood	BAL	Blood	BAL		Blood	BAL	Blood	BAL	Blood	BAL	Blood	BAL
49.1	0.368	40.9	25.3	9.87	74	0.028	0.123		63.8	2.4	8.96	5.73	20.4	77.6	3.04	0.533
11.9	0.623	62.4	34.6	25.2	64.6	0.232	0		26	2.94	23	3.56	34.9	90.1	5.1	1.08
50	0.344	45.6	13.8	4.35	85.9	0.00493	0		51.2	0.503	25.5	6.57	19.6	90.8	0.736	0.556
57.6	0	34	12.8	8.24	87	0.0146	0.188		66.6	0.162	14.6	2.87	14.6	96.3	0.428	0.0649
32.8	0.22	45.6	16.4	18.9	83.2	2.16	0.174		41.6	0.32	10.1	3.55	16.3	94.8	23.3	0.579
81.7	0.552	16.2	17.8	1.94	81.4	0.02	0		72.2	2.23	7.34	6.46	12	59.9	0.416	2.9
44.1	0	48.5	43.3	7.44	56.7	0.00322	0		81.4	0.486	12.3	7	5.66	89.9	0.121	0.389
53	0.704	34.4	20.2	12.3	78.4	0.0682	0.704		77.1	1.19	5.31	3.92	10.6	85.8	1.06	3.19
55.2	1.34	38.7	33.4	5.79	64.6	0.0305	0.243		64.2	2.05	11.6	6.91	13.2	84.9	1.53	1.58
56.6	4.18	29	41.6	13.8	52.9	0.097	0.835		56.4	3.29	7.03	6.09	23.8	79.9	0.837	3.46
72.9	2.24	21.6	63	5.37	34.5	0.0166	0.196		78.5	3.57	6.88	38.9	11.3	55.2	0.364	0.699
54.3	0.385	29	16.8	15	82.1	0.216	0.533		63.4	0.177	4.69	1.9	15.1	92.8	1.46	1.26
66.1	0.847	27.3	26.5	6.47	72	0.0228	0.363		75	0.558	4.57	1.67	7.67	85.4	1.68	3.12
63.9	0.12	28.3	15.3	7.26	84.5	0.447	0.0402		48.8	0.245	7.17	4.17	31.8	93.4	9.44	0.138
63.3	0.529	29.6	22.1	6.99	77.3	0.00763	0		60.7	0.397	8.46	3.04	26.1	93.6	0.402	0.291
66	0.535	25	20	8.27	79.3	0.131	0.107		62.1	0.195	2.26	1.41	9.37	94.4	18.8	0.761
55.7	0.75	34	27.7	10.1	71.1	0.0921	0.469		69.9	1.99	7.57	3.6	13.8	86.3	2.55	3.03
74.9	18.1	19.6	24.9	5.35	56.8	0.0139	0.075		70.3	5.61	9.35	4.58	13.8	83.1	0.25	0.738
85.8	0.336	11.6	22.1	2.46	76.8	0.0293	0.308		63.5	0.621	4.04	1.94	16.1	76.1	1.98	1.45
80.5	0.361	16.5	13.7	2.78	85.7	0.0153	0		74.3	0.732	4.13	2.2	15.1	70.9	0.116	0.878
56.4	0.672	35.6	26.1	7.85	73	0.0323	0.0179		68.6	0.997	8.08	2.96	21.3	93.8	0.997	0.706
73.2	0.476	21.3	27.5	5.03	71.6	0.102	0.132		66.7	2.62	5.83	5.81	17.2	74.1	0.961	1.1
55.6	0.8	32.7	28.4	11.4	70.7	0.0258	0		62	0.431	6.84	2.42	26.2	96.1	1.35	0.0863
80.4	0.854	15.8	26.5	3.24	71.3	0.456	0.655		63	0.361	4.83	3.57	13.2	90.1	13.4	1.01
67.5	11.1	29.5	46.2	2.88	42.7	0.0125	0		63.3	4.5	10	12.2	20.8	75.3	1.76	1.1
57.4	0.23	34.8	41.8	7.71	57.7	0.00503	0		51.6	0.821	9.1	9.03	24.5	87	2.33	0.234
69.1	0.361	24.3	9.84	6.12	89.1	0.166	0.515		86.8	0.0985	2.73	1.22	6.28	90.6	0.493	3.55
69.2	0.545	23.1	27.1	7.71	72.1	0	0.0606		49.2	0.453	3.42	2.48	36.6	90.6	0.854	0.241
45.6	0.223	44.2	26.1	10	73.5	0.0401	0		73.7	0.315	8.65	0.946	14.9	97	0.58	0
74.2	0.882	20.4	22.2	5.29	76.8	0.0123	0.0192		69.4	1.41	5.6	2.55	19.5	89.2	3.08	1.51
57.8	0.187	31.3	10.5	10.7	89.1	0.0394	0.149		47	0.129	8.79	0.904	30.8	95.6	2.65	1.34
45.5	0.652	44	23.9	10.4	75.5	0	0		68.2	1.21	10.5	1.82	15.6	95.3	0.381	0.476

## Sheet: Fig. 1E
CD4+ Memory													CD8+ Memory
CCR5		CXCR3		CCR4		CRTH2		CCR6		CD161			CCR5		CXCR3		CCR4		CRTH2		CCR6		CD161
Blood	BAL	Blood	BAL	Blood	BAL	Blood	BAL	Blood	BAL	Blood	BAL		Blood	BAL	Blood	BAL	Blood	BAL	Blood	BAL	Blood	BAL	Blood	BAL
8.99763	73.423	11.9	61.723	24.328	48.7	1.38254	0.859	12.4089	37.2	16.7025	29.1		14.224	65.833	10.8262	65.3	1.46	3.07	0.221	0.133	8.73476	16.667	13.55	14.233
37.106	76.7	51.8528	39.9	45.3633	39.6	0.7176	1.37	51.8317	74.6	30.8633	49.8		42.09	89.329	41.2	49.555	2.25	0.619	0.182	1.24	19.143	21.4	20.368	29.6
4.26	91	3.43	52.2	13.6	22.6	1.31	0.344	5.8	65.9	10	64.3		13.1279	87.35	17.2	77.671	0.419	0.45	0.102	0	10.1	15.3265	12.2372	10.4
9.90417	90.325	17.0021	47.7627	18.0104	26	0.72209	0.314	13.8063	68.8627	12.6	45.8		7.3407	94.4162	23.9163	65.9	1.41	0.828	0.12207	0.0162	1.1422	9.92	1.9604	8.62
24.9	94.174	6.5824	69.414	31.4607	57.4757	1.00127	0.666	13.211	75.444	22.221	55.3984		29.9	97.935	9.81	95.306	0.8004	0.775	0.2851	0.17475	2.13444	11.0518	8.34	13.6575
2.67178	94.2	5.70089	83.1	8.876	68.2	0.141445	0.691	5.11267	70.2	4.56267	44.1		12.46	61.05	13.04	63.47	0.83533	2	0.00533	0.223	1.75133	7.35	3.604	8.023
8.62	91.8	4.15	11.1	20.3032	43.8	0.136	0.962	11.5016	62	10.2	61.5		3.91856	91.089	6.3957	23.1973	0.9739	1.95	0.00951	0.486	1.22	36.495	1.7947	23.5973
13.5202	92.769	20.0107	78.169	25.0405	63.835	0.472	0.235	15.9181	50.735	18.417	48.1		9.394	88.19	8.778	90.81	0.69006	0.0912	0.0307	0	7.61636	41.847	7.96	20.7912
7.7636	86.922	15.3023	31.222	21.4113	16	0.44339	0.851	9.92113	58.522	9.33565	52.4		7.1324	80.75	16.969	53.279	0.489	0.586	0.02013	0.234	1.77403	8.7286	5.866	14.71
12.2267	89.235	11.7052	47.058	24.14	37.339	0.76518	0.955	13.4193	67.035	11.6207	55.597		21.845	87.66	11.921	54.47	3.44	1.4823	0.232	0.0823	9.90177	18.576	13.424	31.69
4.77568	75.352	8.75162	8.0918	15.0097	19.3	0.12903	0.588	8.20324	13.7	8.97527	64.9871		8.7401	83.625	12.6375	14.0999	1.03087	0.475	0.00698	0.0999	4.55	3.65	5.5231	24.6749
8.2076	84.978	5.2791	55.018	28.002	38.4592	3.6354	2.66	13.854	58.8888	17.0794	56.2296		8.4064	83.437	8.3792	75.437	0.72	0.837	0.096	0.2251	6.7092	33.8965	9.394	21.3965
6.53813	86.242	5.89	48.421	20.9163	33.1	1.0765	1.09	9.4565	41.8	11.2097	56.021		6.8644	87.82	4.60313	51.35	0.67513	0.791	0.0469	0.279	1.87	15.933	4.794	22.405
5.0154	92.2402	1.77	13.1	14.4051	36.3	1.06	0.161	4.09171	34.3	7.52343	53.6		9.145	85.692	5.2836	47.7307	0.42045	0.536	0.04965	0.138	1.79709	13.8	5.702	12.5
8.51	86.8	4.13	61	18.6061	62.3	1.37	0.151	10.8046	73.3	12.3015	57.1		21.9559	86.011	8.83763	81.664	0.618	0.687	0.0127	0.0264	16.6025	27.932	18.3559	17.1529
13.9327	92.707	0.185	34.207	19.7872	37.1	1.5036	0	5.53	56.7	8.46	50.4		14.57	94.272	0.166	35.454	0.3322	0.725	0.0453	0.0531	2.206	68.7884	4.33	68.524
16.0286	87.475	4.79106	76.1938	25.1085	60.1	1.50106	1.03	20.0053	75.7938	18.0392	45.6		16.08	89.54	6.5374	87.74	0.9757	0.663	0.173	0	11.9	42.673	11.251	30.468
7.53747	66.475	1.3	41.5375	12.8117	41.6375	0.44607	0.15	5.0932	40.9375	7.99107	46		9.8214	78.592	5.83198	66.42	0.69898	1.4546	0.00992	0.0246	2.82992	22.6246	3.4096	16.6
3.30836	91.6839	2.22	62.4559	6.4667	8.28	0.1885	0.28	3.82418	76.624	4.12418	62.228		7.666	70.2	6.7602	64.084	0.193	0.0454	0.0204	0.0606	1.6902	26.145	6.817	8.647
2.27118	92.8	5.57	78.2	10.8094	63.3	0.32035	0	5.56235	68	5.57235	58.1		3.4466	39.786	14.5024	69.586	0.422	0.878	0.0166	0	1.94	9.52	3.3516	9.08
9.62692	68	2.17	66	23.2069	46.8	0.84861	0.538	11.4046	69	17.1069	46.2		18.773	87.532	3.93	86.065	1.76412	1.5	0.4	0.283	15.6041	40.099	18.83	19.8997
7.6827	90.7793	1.74115	19	12.6497	13.0529	0.4355	0.238	5.2304	48.7	8.6673	65.8		13.727	72.85	1.95	26.247	0.9281	0.417	0.0193	0.0491	4.9366	10.5491	8.1529	10.0491
12.2111	86.8	9.13123	71.8	24.3135	49.1	1.32614	0.0615	15.6061	64.2	18.2074	62.3		21.878	92.9863	12.0218	74.8863	1.6216	0.748	0.01745	0.173	10.9029	34	15.748	33.2288
2.7346	74.996	5.4105	6.9497	10.9132	5.62	0.4096	0.318	4.77527	51.098	5.493	58.077		4.467	86.235	8.097	14.359	0.5691	0.683	0.0537	0.26686	1.5264	32.067	5.61	27.985
4.63454	73	8.63	2.44	15.4113	12.9	0.29854	0.348	7.38794	23	8.60567	47.9		16.647	74.868	14.8086	3.47	0.3879	0.7099	0.0069	0.0789	7.0121	15.8	12.038	11.2789
8.45	88.5	10.6	73.3	21.5025	54	1.01251	0.46	13.7	70.8	11.4	59.5		13.805	89.434	20.031	83.734	1.07	0.82	0.00619	0	9.42619	45.5	11.5402	27.7
4.9957	92.306	4.23169	26.703	12.034	21.003	0.2537	0.206	13.0846	44.203	10.9254	71.506		3.7345	90.65	3.8143	29.088	0.0774	0.3937	0.01146	0.256	2.24287	47.433	3.411	46.25
10.3	84.5	9.2	63.5	15.3	47.5	0.473	0.242	11.6	37.2	12	55.7		25.66	86.111	14.945	63.281	0.495	0.483	0.045	0.211	17.9	20.1	23.895	28.4302
11.918	87.1	7.82	36.3	14.1041	29.6	1.96	1.11	13.6055	69.5	18.5276	74.6		10.0111	87.7	11.4109	61.2	0.277	0.315	0.0349	0.158	4.82	31.1	8.023	32.5
5.05274	84.7	6.11137	69.7	13.5082	55.4192	0.96374	0.288	7.16411	62.9	6.13274	53.1		11.382	80.28	11.0387	86.53	0.65368	0.628	0.0436	0.0982	5.29726	16.9393	9.056	13.918
13.6197	92.949	3.73	43.912	24.1197	36.656	1.74985	0.056	12.6066	70.031	9.7	45.7747		24.324	92.28	12.4	40.92	1.28	0.2901	0.0641	0	14.9092	49.213	18.612	47.826
17.2	90.3	1.44	31.1	26	39.9	2.46	3.34	14.5	82.6	16.5	64.3		13.717	94.376	7.50657	60.73	1.13	0.649	0.0723	0.216	3.85657	51.2865	3.982	49.6

## Sheet: Fig. 1F
CD4+							CD8+
Th1	Th2	Th2a	Th17	Th17.1	Th17-like		Type 1	Type 2	Type 17	Type 17.1
16.223	9.45	0.123	6.99	2.7	4.42		44.633	0.8	4.67	3.733
4.61	3.24	0	13.4	7.35	14.9		27.755	0	8.67	3.41
7.4	3.1	0	6.45	13.5	22.4		55.212	0.053	1.64	3.05
6.34	3.26	0	7.09	7.59	14.2		46.7	0.179	1.31	1.69
7.83	1.21	0.0606	15.7303	9.3054	5.04757		72.784	0.00575	0.157	2.61384
5.94	2.62	0	5.52	7.46	1.8		48.53	0.223	0.668	1.34
0.962	5.29	0	26.4	0.962	16.3		11.5	0.778	14.0973	1.75
10.835	5.395	0	7.04	8.92	2.82		43.57	0	0.729	14.7912
9.36	2.67	0	8.51	6.2	23		36.469	0.293	1.7	1.8186
7.88	3.34	0	13.319	13.1	14.277		25.776	0.412	5.68	5.928
0.762	6.4418	0.196	3.63	0.609	7.27		6	0.175	1.22	0.25
8.968	2.75	1.1	7.9	7.19	18.6		42.111	0.0161	8.0761	6.39
11.621	5.21	0.363	9.93	5.81	9.93		26.391	0.093	3.16	3.35
3.13	9.32	0.0402	13.2	0.321	9.76		33.7307	0.123	4.46	0.828
5.49	3.07	0.0252	16.2	9.62	7.48		50.132	0	4.73	6.8729
7.697	4.81	0	12.3	1.93	17.2		10.19	0	47.0177	10.4354
7.3138	1.5938	0.75	8.07	10.9	1.59		34.69	0.0947	1.61	16.689
5.9175	5.85	0	10.9	5.17	6.3		41.497	0.246	5.68	4.4
6.878	0.28	0	3.08	24	21.728		37.539	0.0151	1.4051	3.0106
6.26	1.93	0	8.06	9.27	3.49		56.086	0	0.878	3.37
8.65	4.97	0.108	9.12	12.2	4.95		41.274	0.241	2.92	10.2083
6.29	2.6429	0	6.66	2.09	30.4		16.1981	0.0491	3.8745	0.466
6.46	1.97	0	11	10.4	5.23		34.3575	0.0288	7.56	11.5
1.03	0.775	0	3.08	1.0499	32.899		4.624	0.0471	15.42	1.2357
0.174	4.53	0	3.66	0.871	9.58		0.395	0.2369	2.21	0.158
8.05	0.69	0.23	8.97	14	10.1		32.517	0	3.75	16.9
3.35	4.015	0	8.45	4.17	21.003		10.064	0.118	27.838	4.4094
11.5	5.76	0	8.91	4.67	5.76		36.551	0.0302	9.03	4.95
4.45	1.11	0	16	8.91	27.8		25.2	0	7.73	10.1
9.07	0.8622	0.115	11.1	12.2	5.1		61.74	0.0196	1.1	5.34
5.19	4.84	0.0187	8.37	4.8887	17.9187		16.942	0.0807	32.2484	5.6023
3.34	1.79	0.815	13.6	7.17	28.9		15.13	0.0432	19.2	13.8

## Sheet: Fig. 1G
CD4+ TRM			CD8+ TRM
Blood	BAL		Blood	BAL
1.04	52.723		2.5785	56.1
0.5281	59.4		3.092	81.464
0.399	83.2		2.6359	76.912
0.609	82.7627		4.348	87.1
0.4536	87.036		1.429	89.428
0.151	84.7		1.208	58.97
0.705	60.6		0.531951	63.395
0.524	73.435		1.697	79.27
0.389	61.643		1.3726	76.41
0.484	67.777		3.0295	81.83
0.194	31.8218		1.1161	26.5749
0.27635	81.026		2.1496	92.96
0.205	70.542		0.8005	79.64
0.22771	61.4402		1.5255	69.507
0.238	64.7		5.1603	86.964
0.207	81.307		1.4451	93.054
0.14012	71.875		0.9983	87.24
0.0565	44.8375		0.37497	62.995
0.41	76.1559		2.1207	67.53
0.265	83.4		3.74237	58.578
0.302	56.909		4.5924	84.673
0.322	73.4264		1.3493	64.687
0.43	76.3		3.132	92.1863
0.29964	61.377		1.872	63.523
0.231	22.5		2.2776	35.7789
0.281	72.4		1.952	87.034
0.32	78.855		1.7386	88.23
0.4	70.1606		9.575	84.981
0.372	73.3		1.18	78.1
0.166	72		1.9353	86.07
0.318	83.331		3.3249	94.36
0.167	69.8		0.763	91.689

## Sheet: Fig. 4B
PD-1+ICOS+CD95+ Memory						PD-1+ICOS+CD95+ Memory (Age and Sex Adjustment)
CD4+			CD8+			CD4+					CD8+
Respiratory Pathogen			Respiratory Pathogen			Cell Frequency	Age	Sex	Respiratory Pathogen		Cell Frequency	Age	Sex	Respiratory Pathogen
-	+		-	+		35.7	8.8	1	0		6.933	8.8	1	0
35.7	44.8		6.933	5.03		42.6	12.8	0	0		16.4	12.8	0	0
42.6	72.8		16.4	34.9		44.8	5.1	1	1		5.03	5.1	1	1
54.1	51.729		13.8	18.9997		72.8	6.1	0	1		34.9	6.1	0	1
45.2	75.622		6.3273	11.569		51.729	15.4	0	1		18.9997	15.4	0	1
48.835	53.135		12.0912	9.3		54.1	3.3	1	0		13.8	3.3	1	0
36.1	49.6		12.0161	21.5		45.2	3.8	1	0		6.3273	3.8	1	0
48.521	57.5		2.323	18.6		48.835	14.8	0	0		12.0912	14.8	0	0
47.2	69.2		8.81	22.0264		75.622	1.6	1	1		11.569	1.6	1	1
62.6	67		3.66	12.9531		53.135	11.1	1	1		9.3	11.1	1	1
36.4	40.7		23.7083	8.64		49.6	5.5	0	1		21.5	5.5	0	1
63.2	63.728		8.91	7.4503		36.1	8	1	0		12.0161	8	1	0
53.5	53.3		2.84	14.3		48.521	5.2	1	0		2.323	5.2	1	0
56.4	61.3		7.18	10.6		57.5	3.9	1	1		18.6	3.9	1	1
43.6747	53.977		2.6268	4.692		69.2	6.9	1	1		22.0264	6.9	1	1
24.8	59.9		0.865	7.18		67	4.2	1	1		12.9531	4.2	1	1
	53.9515			5.828		47.2	15.8	1	0		8.81	15.8	1	0
	50.7			8.78		40.7	7.2	0	1		8.64	7.2	0	1
						63.728	1.4	1	1		7.4503	1.4	1	1
						62.6	2	1	0		3.66	2	1	0
						36.4	16.9	0	0		23.7083	16.9	0	0
						53.3	6.5	0	1		14.3	6.5	0	1
						61.3	7.5	1	1		10.6	7.5	1	1
						53.977	1.8	1	1		4.692	1.8	1	1
						59.9	2.8	1	1		7.18	2.8	1	1
						63.2	9.2	1	0		8.91	9.2	1	0
						53.9515	6	1	1		5.828	6	1	1
						50.7	7.2	1	1		8.78	7.2	1	1
						53.5	7.2	1	0		2.84	7.2	1	0
						56.4	6.6	1	0		7.18	6.6	1	0
						43.6747	7.9	0	0		2.6268	7.9	0	0
						24.8	9.7	1	0		0.865	9.7	1	0
								0 = Female	0 = Respiratory Pathogen Negative
								1 = Male	1 = Respiratory Pathogen Postive

## Sheet: Fig. 4C
PD-1+ICOS+CD95+ Memory (Age and Sex Adjustment)
CD4+					CD8+
Cell Frequency	Age	Sex	Virus		Cell Frequency	Age	Sex	Virus
35.7	8.8	1	0		6.933	8.8	1	0
42.6	12.8	0	0		16.4	12.8	0	0
44.8	5.1	1	0		5.03	5.1	1	0
72.8	6.1	0	1		34.9	6.1	0	1
51.729	15.4	0	0		18.9997	15.4	0	0
54.1	3.3	1	0		13.8	3.3	1	0
45.2	3.8	1	0		6.3273	3.8	1	0
48.835	14.8	0	0		12.0912	14.8	0	0
75.622	1.6	1	1		11.569	1.6	1	1
53.135	11.1	1	1		9.3	11.1	1	1
49.6	5.5	0	1		21.5	5.5	0	1
36.1	8	1	0		12.0161	8	1	0
48.521	5.2	1	0		2.323	5.2	1	0
57.5	3.9	1	0		18.6	3.9	1	0
69.2	6.9	1	1		22.0264	6.9	1	1
67	4.2	1	1		12.9531	4.2	1	1
47.2	15.8	1	0		8.81	15.8	1	0
40.7	7.2	0	1		8.64	7.2	0	1
63.728	1.4	1	1		7.4503	1.4	1	1
62.6	2	1	0		3.66	2	1	0
36.4	16.9	0	0		23.7083	16.9	0	0
53.3	6.5	0	1		14.3	6.5	0	1
61.3	7.5	1	0		10.6	7.5	1	0
53.977	1.8	1	1		4.692	1.8	1	1
59.9	2.8	1	1		7.18	2.8	1	1
63.2	9.2	1	0		8.91	9.2	1	0
53.9515	6	1	1		5.828	6	1	1
50.7	7.2	1	1		8.78	7.2	1	1
53.5	7.2	1	0		2.84	7.2	1	0
56.4	6.6	1	0		7.18	6.6	1	0
43.6747	7.9	0	0		2.6268	7.9	0	0
24.8	9.7	1	0		0.865	9.7	1	0
		0 = Female	0 = Virus neg.
		1 = Male	1 = Virus pos.

## Sheet: Fig. 4D
PD-1+ICOS+CD95+ Memory (Age and Sex Adjustment)
CD4+					CD8+
Cell Frequency	Age	Sex	Bacteria		Cell Frequency	Age	Sex	Bacteria
35.7	8.8	1	0		6.933	8.8	1	0
42.6	12.8	0	0		16.4	12.8	0	0
44.8	5.1	1	1		5.03	5.1	1	1
72.8	6.1	0	1		34.9	6.1	0	1
51.729	15.4	0	1		18.9997	15.4	0	1
54.1	3.3	1	0		13.8	3.3	1	0
45.2	3.8	1	0		6.3273	3.8	1	0
48.835	14.8	0	0		12.0912	14.8	0	0
75.622	1.6	1	0		11.569	1.6	1	0
53.135	11.1	1	1		9.3	11.1	1	1
49.6	5.5	0	1		21.5	5.5	0	1
36.1	8	1	0		12.0161	8	1	0
48.521	5.2	1	0		2.323	5.2	1	0
57.5	3.9	1	1		18.6	3.9	1	1
69.2	6.9	1	1		22.0264	6.9	1	1
67	4.2	1	0		12.9531	4.2	1	0
47.2	15.8	1	0		8.81	15.8	1	0
40.7	7.2	0	0		8.64	7.2	0	0
63.728	1.4	1	1		7.4503	1.4	1	1
62.6	2	1	0		3.66	2	1	0
36.4	16.9	0	0		23.7083	16.9	0	0
53.3	6.5	0	0		14.3	6.5	0	0
61.3	7.5	1	1		10.6	7.5	1	1
53.977	1.8	1	0		4.692	1.8	1	0
59.9	2.8	1	0		7.18	2.8	1	0
63.2	9.2	1	0		8.91	9.2	1	0
53.9515	6	1	1		5.828	6	1	1
50.7	7.2	1	0		8.78	7.2	1	0
53.5	7.2	1	0		2.84	7.2	1	0
56.4	6.6	1	0		7.18	6.6	1	0
43.6747	7.9	0	0		2.6268	7.9	0	0
24.8	9.7	1	0		0.865	9.7	1	0
		0 = Female	0 = Bacteria neg.
		1 = Male	1 = Bacteria pos.

[truncated: 39 more sheets: Fig. 4E, Fig. 5B, Fig. 5D, Fig. 6D, Fig. 7D, Fig. 8A, Fig. 8B S14A, Fig. 8C S14C, Fig. 8D, Fig. 8E S14D, Fig. S3A, Fig. S3B, Fig. S3C, Fig. S4A, Fig. S4B, Fig. S4C, Fig. S4D, Fig. S4E, Fig. S4F, Fig. S4G …]
